# Supplementary material for: Drug-induced oxidative stress actively prevents caspase activation and hepatocyte apoptosis
Source: Cell Death Dis. 2024 Sep 9;15(9):659. doi: 10.1038/s41419-024-06998-8 (PMC11381522; doi:10.1038/s41419-024-06998-8)
Supplement: Supplementary file 2 — Supplementary Table 2 [file 41419_2024_6998_MOESM2_ESM.xlsx]

## Sheet: Table_S2A_Heatmap_UT_cluster1
UT_1	UT_2	UT_3	UT_4	APAP_1	APAP_2	APAP_3	APAP_4	PTM Multiplicity	-Log Student's T-test p-value APAP_UT	Student's T-test q-value APAP_UT	Student's T-test Difference APAP_UT	Student's T-test Test statistic APAP_UT	PTM SiteLocation	Gene	Protein description	Accession	Collapse key	Modification	Flanking region
1.46687	0.724752	1.09636	0.00249902	-1.19842	-0.467346	-1.08303	-0.541687	1	2.39835	0.00933818	-0.861496	-4.52502	220	Gstt1	Glutathione S-transferase theta-1	Q64471	Q64471_C220_M1	Glutathione	VILKVKDCPPADLII
1.1482	1.21502	1.10445	-0.182174	-1.23073	-0.604143	-0.62402	-0.826605	1	2.38448	0.00948201	-1.16924	-4.49499	39	Cfl1	Cofilin-1	P18760	P18760_C39_M1	Glutathione	RKKAVLFCLSEDKKN
0.981762	1.04108	1.32752	-0.0611543	-0.978461	-1.11723	-0.230415	-0.963098	1	2.39478	0.00927076	-1.23577	-4.51728	299	Pipox	Peroxisomal sarcosine oxidase	Q9D826	Q9D826_C299_M1	Glutathione	IQDVQILCHFVRDHL
0.493565	1.43444	1.06763	0.288984	-0.269991	-0.799739	-0.713695	-1.5012	1	2.38206	0.00944803	-0.370095	-4.48975	645	Hsp90b1	Endoplasmin	P08113	P08113_C645_M1	Glutathione	QRLTESPCALVASQY
0.655413	1.44267	0.967166	0.284683	-0.512123	-0.36185	-1.15347	-1.32249	1	2.57705	0.00896203	-0.364346	-4.92323	268	Uqcrc1	Cytochrome b-c1 complex subunit 1, mitochondrial	Q9CZ13	Q9CZ13_C268_M1	Glutathione	AVPGLTPCRFTGSEI
0.365582	1.07111	1.45587	0.448388	-0.541219	-0.365894	-1.14652	-1.28731	1	2.54831	0.00870492	-0.329213	-4.85772	186	Cyp2d9	Cytochrome P450 2D9	P11714	P11714_C186_M1	Glutathione	PMLNKSTCNVIASLI
0.441439	1.09879	1.04326	0.7431	-0.404337	-0.245002	-1.0649	-1.61236	1	2.50374	0.00904348	-0.931028	-4.75728	293	Agxt	Alanine--glyoxylate aminotransferase	O35423	O35423_C293_M1	Glutathione	TPVTSLYCLRESLAL
0.0117234	1.69699	0.813781	0.800423	-0.636198	-0.897399	-0.950605	-0.838716	1	2.4926	0.00897255	-0.393811	-4.73239	386	Etfdh	Electron transfer flavoprotein-ubiquinone oxidoreductase, mitochondrial	Q921G7	Q921G7_C386_M1	Glutathione	PGGLLIGCSPGFMNV
0.690481	1.37748	0.78897	0.673726	-0.546322	-0.948954	-1.39122	-0.64416	1	3.36694	0.00446429	-0.689087	-6.98153	237	Hspd1	60 kDa heat shock protein, mitochondrial	P63038	P63038_C237_M1	Glutathione	NTSKGQKCEFQDAYV
0.806342	1.35809	0.518636	0.865312	-0.908985	-0.618321	-1.35456	-0.666515	1	3.4797	0.00439604	-0.986995	-7.32238	305	Hmgcs2	Hydroxymethylglutaryl-CoA synthase, mitochondrial	P54869	P54869_C305_M1	Glutathione	MIFHTPFCKMVQKSL
0.408865	0.9801	1.12454	1.03744	-0.739434	-0.764161	-1.41409	-0.633262	1	3.49686	0.00457732	-0.266648	-7.37542	137	Calr	Calreticulin	P14211	P14211_C137_M1	Glutathione	IMFGPDICGPGTKKV
0.755464	1.06111	0.855926	0.93803	-0.597287	-0.664636	-1.43349	-0.915111	1	3.97961	0.00254545	-1.45838	-9.00708	198	Lman1	Protein ERGIC-53	Q9D0F3	Q9D0F3_C198_M1	Glutathione	ATQALASCQRDFRNK
0.732435	0.970937	0.94459	1.00429	-0.677525	-0.822764	-1.36627	-0.785693	1	4.47492	0.00333333	-1.92525	-11.0029	218	Acaa1b	3-ketoacyl-CoA thiolase B, peroxisomal	Q8VCH0	Q8VCH0_C218_M1	Glutathione	ASAQSRGCFHAEIVP
0.738599	1.02628	0.881979	1.03496	-1.09577	-0.763613	-1.14333	-0.679097	1	4.99542	0.00346667	-0.84906	-13.5308	381	Acaa1a	3-ketoacyl-CoA thiolase A, peroxisomal	Q921H8	Q921H8_C381_M1	Glutathione	ALGHPLGCTGARQVV
0.780504	0.976292	0.962905	0.973584	-0.91523	-0.674564	-1.22144	-0.882049	1	5.27169	0.00742857	-3.9688	-15.0853	289	Alb	Albumin	P07724	P07724_C289_M1	Glutathione	AELAKYMCENQATIS
0.471038	1.20161	0.743049	1.18188	-1.14816	-0.651085	-1.01344	-0.784889	1	3.85805	0.00243038	-0.675523	-8.56951	248	Tst	Thiosulfate sulfurtransferase	P52196	P52196_C248_M1	Glutathione	SQPLIATCRKGVTAC
0.472924	1.21328	0.993391	0.965218	-1.01488	-0.694355	-0.983254	-0.952323	1	4.37151	0.00277778	-1.18745	-10.5559	504	Slc25a13	Electrogenic aspartate/glutamate antiporter SLC25A13, mitochondrial	Q9QXX4	Q9QXX4_C504_M1	Glutathione	FSAIYFPCYAHVKAS
0.621255	0.671995	0.752938	1.47524	-0.9094	-0.723577	-1.32206	-0.566397	1	3.31201	0.00416667	-0.478788	-6.82022	190	Sfxn1	Sideroflexin-1	Q99JR1	Q99JR1_C190_M1	Glutathione	AAVAAANCINIPLMR
0.0896055	0.654569	1.05883	1.53911	-0.624628	-0.750382	-1.28814	-0.678966	1	2.55201	0.00874074	-0.501196	-4.86613	21	Npm1	Nucleophosmin	Q61937	Q61937_C21_M1	Glutathione	PQNYLFGCELKADKD
0.859169	0.639684	1.38941	0.59296	-0.422144	-0.617057	-1.34323	-1.09879	1	3.09711	0.00514667	-0.765002	-6.21731	164	Mtarc1	Mitochondrial amidoxime-reducing component 1	Q9CW42	Q9CW42_C164_M1	Glutathione	LEIQGRDCGEDAAQW
0.830882	0.762558	1.12881	0.819703	-0.619764	-0.58827	-1.57209	-0.761827	1	3.43763	0.00426923	-0.917183	-7.19366	226	Hnrnpd	Heterogeneous nuclear ribonucleoprotein D0	Q60668	Q60668_C226_M1	Glutathione	TNKRRGFCFITFKEE
1.04028	0.329264	1.17641	0.839984	-0.479201	-0.531442	-1.62743	-0.747868	1	2.69942	0.00861972	-0.524871	-5.2087	498	Atp2a2	Sarcoplasmic/endoplasmic reticulum calcium ATPase 2	O55143	O55143_C498_M1	Glutathione	RKSMSVYCTPNKPSR
0.722267	0.597465	0.727986	1.34072	-0.215796	-0.580533	-1.45537	-1.13674	1	2.70839	0.00878469	-0.472906	-5.23005	436	Hadhb	Trifunctional enzyme subunit beta, mitochondrial	Q99JY0	Q99JY0_C436_M1	Glutathione	HPFGATGCRLVMAAA
0.733923	0.51281	1.0427	1.25278	-0.464861	-0.690358	-1.20182	-1.18518	1	3.43931	0.00431068	-0.416174	-7.19878	8	Cda	Cytidine deaminase	P56389	P56389_C8_M1	Glutathione	MAQERPSCAVEPEHV
0.789767	1.03997	0.859439	0.697919	-0.159659	-0.463219	-1.44726	-1.31696	1	2.70357	0.00870142	-1.24438	-5.21856	310	Baat	Bile acid-CoA:amino acid N-acyltransferase	Q91X34	Q91X34_C310_M1	Glutathione	ADKDSKYCFPIEKAH
0.912874	0.853679	0.80359	0.837461	-0.343627	-0.462302	-1.73364	-0.868032	1	2.77934	0.0092228	-3.30155	-5.40114	503	Trap1	Heat shock protein 75 kDa, mitochondrial	Q9CQN1	Q9CQN1_C503_M1	Glutathione	TRNIYYLCAPNRHLA
0.742583	1.15934	0.751863	0.747561	-0.409223	-0.34608	-1.63313	-1.01292	1	2.75575	0.00913433	-1.12642	-5.34382	198	Shmt1	Serine hydroxymethyltransferase, cytosolic	P50431	P50431_C198_M1	Glutathione	LIIAGTSCYSRNLDY
1.09482	1.26114	0.333516	0.620724	-0.179933	-0.53492	-1.41587	-1.17948	1	2.45477	0.00936398	-0.748191	-4.64845	79	Atp5f1c	ATP synthase subunit gamma	Q8C2Q8	Q8C2Q8_C79_M1	Glutathione	VSSDRGLCGAIHSSV
0.890585	0.649351	0.720195	1.2067	-0.665306	-0.391145	-1.59876	-0.811615	1	3.02831	0.00678481	-0.493013	-6.03333	478	Rpn1	Dolichyl-diphosphooligosaccharide--protein glycosyltransferase subunit 1	Q91YQ5	Q91YQ5_C478_M1	Glutathione	EARMKVACITEQVLT
0.869687	0.857395	0.914624	0.958648	-0.67653	-0.434451	-1.30811	-1.18127	1	3.88318	0.00270423	-1.92887	-8.65839	364	Hpx	Hemopexin	Q91X72	Q91X72_C364_M1	Glutathione	TIDAAFSCPGSSRLY
0.676424	1.14562	0.539892	1.0639	-0.834648	-0.147781	-1.44868	-0.994734	1	2.85085	0.0088	-0.530972	-5.57751	303	Otc	Ornithine transcarbamylase, mitochondrial	P11725	P11725_C303_M1	Glutathione	SDWTFLHCLPRKPEE
0.842725	0.884466	0.80895	0.873193	-0.877186	-0.0298929	-1.55909	-0.943169	1	2.78596	0.00927083	-4.48106	-5.41729	157	Ahsg	Alpha-2-HS-glycoprotein	A0A338P7G1	A0A338P7G1_C157_M1	Glutathione	FVIAATDCTAKEVTD
0.853528	0.896135	0.819051	0.884628	-0.902103	-0.165951	-1.59816	-0.787122	1	2.96709	0.00661728	-4.44655	-5.87307	129	Ahsg	Alpha-2-HS-glycoprotein	A0A338P703	A0A338P703_C129_M1	Glutathione	FVIAATDCTAKEVTD
1.19348	0.997968	0.619022	0.533775	-1.36274	-0.687475	-0.0368496	-1.25718	1	2.55879	0.00892437	-3.6458	-4.88155	174	Rpl7a	Large ribosomal subunit protein eL8	P12970	P12970_C174_M1	Glutathione	VVFLPALCRKMGVPY
1.07912	0.874674	0.658096	0.768162	-0.161007	-0.980355	-0.592854	-1.64584	1	2.67858	0.00911628	-0.699251	-5.1593	483	Slc27a5	Long-chain fatty acid transport protein 5	Q4LDG0	Q4LDG0_C483_M1	Glutathione	LRDKQGFCIPVEPGK
1.18633	0.948326	0.810381	0.329445	-0.163709	-1.05271	-0.44797	-1.61009	1	2.35438	0.00938889	-0.63823	-4.43023	163	Rpsa	Small ribosomal subunit protein uS2	P14206	P14206_C163_M1	Glutathione	YVDIAIPCNNKGAHS
1.1043	0.738692	0.739309	0.935202	-0.587812	-0.686495	-0.63124	-1.61196	1	3.28934	0.00403226	-1.60053	-6.75453	63	Glrx5	Glutaredoxin-related protein 5, mitochondrial	Q80Y14	Q80Y14_C63_M1	Glutathione	GTPEQPQCGFSNAVV
0.75923	1.07674	0.794425	0.89351	-0.70146	-0.951984	-0.349097	-1.52136	1	3.3265	0.0042735	-1.10862	-6.86249	160	Mtarc2	Mitochondrial amidoxime reducing component 2	Q922Q1	Q922Q1_C160_M1	Glutathione	LDIKGRDCGDEVAQW
0.840252	1.09979	0.709138	0.850034	-1.09799	-0.769134	-0.211885	-1.4202	1	3.18875	0.00402941	-0.239146	-6.46906	97	Rps3	Small ribosomal subunit protein uS3	P62908	P62908_C97_M1	Glutathione	KVATRGLCAIAQAES
0.65835	1.23515	0.411945	0.965346	-0.975178	-0.704955	-0.0122647	-1.57839	1	2.34447	0.00954266	-0.643277	-4.40902	388	Hacl1	2-hydroxyacyl-CoA lyase 1	D3YZ54	D3YZ54_C388_M1	Glutathione	GRTMLQNCLPRHRLD
0.851646	0.949554	1.16558	0.568526	-0.590246	-0.727183	-0.687879	-1.53	1	3.39556	0.00462963	-1.88803	-7.06678	78	Rgn	Regucalcin	Q64374	Q64374_C78_M1	Glutathione	ATIGTKFCALNWENQ
0.686438	1.08347	1.19198	0.631376	-0.630907	-0.905151	-0.710785	-1.34643	1	3.82008	0.00237037	-1.24045	-8.43667	472	Alb	Albumin	P07724	P07724_C472_M1	Glutathione	PEDQRLPCVEDYLSA
0.827847	0.895098	1.11139	0.775167	-1.02042	-0.738335	-0.490427	-1.36032	1	3.9696	0.00237288	-0.887553	-8.97032	52	Urah	5-hydroxyisourate hydrolase	Q9CRB3	Q9CRB3_C52_M1	Glutathione	YTNLDGRCPGLLTPS
0.8586	0.788961	1.13875	0.821805	-1.07061	-0.609048	-0.582388	-1.34607	1	3.95612	0.0021875	-1.35669	-8.92101	104	Pls3	Plastin 3 (T-isoform) (Fragment);Plastin-3	A0A1C7CYV0	A0A1C7CYV0_C104_M1	Glutathione	INRKEGICALGGTSE
0.249312	0.457554	1.57482	1.12194	-0.626636	-0.970726	-0.795006	-1.01126	1	2.7643	0.00918	-0.556518	-5.36455	753	Pcx	Pyruvate carboxylase	E9QPD7	E9QPD7_C753_M1	Glutathione	GLLKPAACTMLVSSL
0.489261	0.798171	0.696924	1.55843	-0.914679	-0.82964	-0.716286	-1.08218	1	3.44303	0.00435294	-1.57981	-7.21008	55	Acaa1b	3-ketoacyl-CoA thiolase B, peroxisomal	Q8VCH0	Q8VCH0_C55_M1	Glutathione	IGRASRGCFKDTTPD
0.191707	0.923627	0.947364	1.37893	-0.794717	-0.623215	-0.662876	-1.36082	1	2.91626	0.00788439	-0.462938	-5.74245	151	Acads	Short-chain specific acyl-CoA dehydrogenase, mitochondrial	Q07417	Q07417_C151_M1	Glutathione	TNGDKIGCFALSEPG
0.265685	0.867756	1.14265	1.03145	-0.0180937	-0.763521	-1.13368	-1.39225	1	2.44701	0.00925758	-0.801055	-4.63136	30	Cox6b1	Cytochrome c oxidase subunit 6B1	P56391	P56391_C30_M1	Glutathione	NQNQTKNCWQNYLDF
0.223736	1.13754	0.933816	1.01153	-0.351327	-0.801969	-0.49541	-1.65792	1	2.44436	0.00922264	-2.87375	-4.62552	50	Parp3	Protein mono-ADP-ribosyltransferase PARP3	Q3ULW8	Q3ULW8_C50_M1	Oxidation (C)	VIRVDPSCPFSRNPG
1.1247	-0.0838482	0.877658	1.36194	-0.446409	-0.687545	-0.821097	-1.32539	1	2.37059	0.00962278	-0.255404	-4.46503	181	Aldh2	Aldehyde dehydrogenase, mitochondrial	P47738	P47738_C181_M1	Glutathione	RHEPVGVCGQIIPWN
1.47096	0.485506	0.750224	0.574668	-0.463457	-0.215004	-1.12977	-1.47312	1	2.37308	0.00965714	-0.7458	-4.47039	308	Cpox	Oxygen-dependent coproporphyrinogen-III oxidase, mitochondrial	P36552	P36552_C308_M1	Glutathione	YPKFKKWCDDYFFIV
1.04232	0.29356	0.861464	1.194	-1.11348	-1.09256	-0.0809681	-1.10433	1	2.71888	0.00886957	-0.748439	-5.25512	554	Ndufs1	NADH-ubiquinone oxidoreductase 75 kDa subunit, mitochondrial	Q91VD9	Q91VD9_C554_M1	Glutathione	LLGADGGCITRQDLP
0.968694	0.22067	1.39042	0.756757	-0.601008	-1.53458	-0.413812	-0.787139	1	2.53447	0.00859919	-0.478413	-4.82638	765	Aass	Alpha-aminoadipic semialdehyde synthase, mitochondrial	Q99K67	Q99K67_C765_M1	Glutathione	LTWKQLLCDLVGISR
0.926705	0.426047	1.55599	0.364391	-0.974073	-1.23342	-0.10394	-0.961706	1	2.35076	0.00967474	-0.916055	-4.42248	163	Psma4	Proteasome subunit alpha type-4	Q9R1P0	Q9R1P0_C163_M1	Glutathione	YGGWKATCIGNNSAA
0.630524	0.145838	1.17058	1.32489	-1.54189	-0.707306	-0.677142	-0.345498	1	2.34726	0.00960825	-1.74118	-4.415	57	Hnrnpul2	Heterogeneous nuclear ribonucleoprotein U-like protein 2	Q00PI9	Q00PI9_C57_M1	Glutathione	GAGPGGACKAEPRPV
0.869348	0.258227	1.16324	1.08377	-1.58163	-0.502812	-0.822959	-0.467182	1	2.65949	0.00890909	-0.70028	-5.11435	399	Psmc1	26S proteasome regulatory subunit 4	P62192	P62192_C399_M1	Glutathione	GADIKAICTEAGLMA
0.900121	0.291659	1.1376	1.24394	-0.745991	-1.06046	-0.986418	-0.780444	1	3.65747	0.0022069	-0.956062	-7.88766	170	Ddx5	Probable ATP-dependent RNA helicase DDX5	Q61656	Q61656_C170_M1	Glutathione	ERGDGPICLVLAPTR
0.954695	-0.155543	1.15872	1.30968	-1.06247	-1.12768	-0.651736	-0.425668	1	2.33585	0.00957576	-0.838144	-4.39064	543	Eif4b	Eukaryotic translation initiation factor 4B	Q8BGD9	Q8BGD9_C543_M1	Glutathione	TQGQAGSCSRGPGDG
0.827312	0.115823	1.57613	0.807864	-0.932746	-1.18636	-0.885244	-0.322774	1	2.50539	0.00907937	-0.109146	-4.76097	434	Ces3a	Carboxylesterase 3A	Q63880	Q63880_C434_M1	Glutathione	KYLQDAGCPVFLYEF
1.13403	0.334054	1.46971	0.428018	-1.0435	-0.738248	-1.22249	-0.361572	1	2.62954	0.00867257	-0.536087	-5.04435	139	Glo1	Lactoylglutathione lyase	Q9CPU0	Q9CPU0_C139_M1	Glutathione	VPDVYSACKRFEELG
0.370258	0.555392	1.44209	1.0317	-1.18024	-1.22826	-0.400922	-0.590005	1	2.74859	0.00908911	-1.40813	-5.32651	127	Tpi1	Triosephosphate isomerase	P17751	P17751_C127_M1	Glutathione	EGLGVIACIGEKLDE
0.196732	0.833521	1.04492	1.26022	-1.2066	-1.34959	-0.442818	-0.336387	1	2.53089	0.00856452	-0.293787	-4.8183	70	Rpl27a	Large ribosomal subunit protein uL15	P14115	P14115_C70_M1	Glutathione	LKRNQSFCPTVNLDK
0.60579	0.586062	0.803412	1.3343	-1.54454	-1.11448	-0.260391	-0.410152	1	2.51286	0.00884462	-0.542911	-4.77772	79	Ndufs6	NADH dehydrogenase [ubiquinone] iron-sulfur protein 6, mitochondrial	P52503	P52503_C79_M1	Glutathione	VEHRIIACDGGGGAL
0.860611	0.636222	0.98592	1.04096	-1.50609	-0.914778	-0.344458	-0.758392	1	3.3254	0.00423729	-0.930855	-6.85926	148	Apmap	Adipocyte plasma membrane-associated protein	Q9D7N9	Q9D7N9_C148_M1	Glutathione	TRDDEPTCGRPLGIR
0.637937	0.664765	1.23574	0.981947	-1.17153	-1.04784	-0.236326	-1.06469	1	3.30593	0.00413223	-0.941928	-6.80255	16	Rgn	Regucalcin	Q64374	Q64374_C16_M1	Glutathione	VLRENYRCGESPVWE
0.932721	0.641287	0.840647	1.24547	-1.14461	-0.953678	-0.884808	-0.677033	1	4.59444	0.00434783	-1.22103	-11.5411	165	Hdhd3	Haloacid dehalogenase-like hydrolase domain-containing protein 3	Q9CYW4	Q9CYW4_C165_M1	Glutathione	LTSEAVGCPKPDPRI
0.938119	0.954251	0.807271	0.983333	-1.13332	-1.15453	-0.688262	-0.706863	1	5.02081	0.00371429	-4.77859	-13.6671	594	Pzp	Pregnancy zone protein	Q61838	Q61838_C594_M1	Glutathione	KAAPLSLCALTAVDQ
1.12408	0.830838	0.897065	0.860806	-1.07584	-0.992029	-0.767722	-0.877204	1	5.94266	0	-0.871744	-19.6058	122	H2-K1	H-2 class I histocompatibility antigen, K-B alpha chain	P01901	P01901_C122_M1	Glutathione	TIQVISGCEVGSDGR
0.887311	0.751979	1.04328	0.968444	-1.30983	-1.00872	-0.664682	-0.667778	1	4.45711	0.00322581	-0.474625	-10.9247	138	Abhd14b	Abhydrolase domain containing 14b	E9QN99	E9QN99_C138_M1	Glutathione	FVPVAPICTDKINAV
0.986091	0.919602	0.864525	0.842987	-1.37747	-0.418531	-0.898095	-0.919112	1	4.00628	0.00264151	-4.20106	-9.10563	349	Hao1	2-Hydroxyacid oxidase 1	Q9WU19	Q9WU19_C349_M1	Glutathione	LAMALSGCQNVKVID
1.3224	0.902788	0.56532	0.811707	-1.25022	-0.627302	-0.945874	-0.778814	1	3.90025	0.00278261	-0.653962	-8.71923	97	Nit2	Omega-amidase NIT2	Q9JHW2	Q9JHW2_C97_M1	Glutathione	AGKLYNTCSVFGPDG
1.17322	0.749184	0.941281	0.580259	-1.50908	-0.708581	-1.00575	-0.220529	1	2.92612	0.00793023	-0.350808	-5.76763	422	Aldh5a1	Succinate-semialdehyde dehydrogenase, mitochondrial	Q8BWF0	Q8BWF0_C422_M1	Glutathione	NVTRDMLCITEETFG
1.28269	0.469618	1.19476	0.577587	-1.30351	-0.821502	-0.798823	-0.600824	1	3.33095	0.00431034	-1.46324	-6.8755	150	Oat	Ornithine aminotransferase, mitochondrial	P29758	P29758_C150_M1	Glutathione	VEAGETACKLARRWG
1.17221	0.937754	0.915197	0.488367	-1.50644	-0.830321	-0.490178	-0.68659	1	3.26676	0.00390625	-0.610827	-6.6896	8	S100a11	Protein S100-A11	P50543	P50543_C8_M1	Glutathione	MPTETERCIESLIAV
0.989296	0.695768	1.17595	0.609736	-1.61624	-0.740622	-0.583931	-0.529956	1	3.04666	0.00630769	-2.57264	-6.08198	109	Tmed7	Transmembrane p24 trafficking protein 7	D3YZZ5	D3YZZ5_C109_M1	Glutathione	RNGTYKFCFSNEFST
0.961301	0.416582	1.0535	0.960959	-1.33664	-0.185771	-0.547918	-1.32202	1	2.72252	0.00891262	-0.60874	-5.26382	211	Hadh	Hydroxyacyl-coenzyme A dehydrogenase, mitochondrial	Q61425	Q61425_C211_M1	Glutathione	LGKHPVSCKDTPGFI
0.84548	0.831639	0.882757	0.709432	-1.6151	-0.291049	-1.26837	-0.0947964	1	2.34052	0.00964068	-1.75568	-4.40059	3	Rpl4	Large ribosomal subunit protein uL4	Q9D8E6	Q9D8E6_C3_M1	Glutathione	_____MACARPLISV
0.864688	1.01245	0.85215	0.571115	-1.56803	-0.194371	-1.26685	-0.271148	1	2.4264	0.00923985	-2.56474	-4.58613	79	Mtch2	Mitochondrial carrier homolog 2	Q791V5	Q791V5_C79_M1	Glutathione	TGLTPRLCSGVLGTV
0.653057	1.0737	0.704167	0.946452	-1.29593	-0.361752	-1.46816	-0.251526	1	2.66919	0.00899083	-1.05317	-5.13716	238	Acadvl	Very long-chain specific acyl-CoA dehydrogenase, mitochondrial	P50544	P50544_C238_M1	Glutathione	SSAIPSPCGKYYTLN
0.863384	0.906687	0.828345	0.894992	-0.920899	-0.465489	-1.62832	-0.4787	1	3.15846	0.0048227	-4.42591	-6.38499	208	Ahsg	Alpha-2-HS-glycoprotein	P29699	P29699_C208_M1	Glutathione	FVIAATDCTAKEVTD
0.376494	1.05761	1.32128	0.686018	-1.14507	-0.552881	-1.31141	-0.432038	1	2.91528	0.00779429	-0.786784	-5.73996	86	Bdh1	D-beta-hydroxybutyrate dehydrogenase, mitochondrial	Q80XN0	Q80XN0_C86_M1	Glutathione	GFLVFAGCLMKDKGD
0.705143	1.22816	1.0695	0.522892	-1.21171	-0.440381	-1.21945	-0.654152	1	3.33711	0.00434783	-0.861556	-6.89355	39	Abracl	Costars family protein ABRACL (Fragment);Costars family protein ABRACL;Costars family protein ABRACL	A0A1W2P7X0	A0A1W2P7X0_C39_M1	Glutathione	VLFQDDRCANLFEAL
0.773559	0.707697	0.861913	0.946461	-1.89088	-0.474638	-0.330904	-0.593212	1	2.39596	0.00930435	-2.61266	-4.51984	221	Ddx5	Probable ATP-dependent RNA helicase DDX5	Q8BTS0	Q8BTS0_C221_M1	Glutathione	LERGVEICIATPGRL
0.639891	0.936248	0.893535	0.998784	-1.65643	-0.684931	-0.750535	-0.376557	1	3.03591	0.00626752	-2.50896	-6.05343	538	Alb	Albumin	P07724	P07724_C538_M1	Glutathione	FTFHSDICTLPEKEK
0.753951	0.794113	0.669988	1.14034	-1.55141	-0.0631686	-1.11724	-0.626576	1	2.60473	0.00870996	-0.611585	-4.98686	747	Hadha	Trifunctional enzyme subunit alpha, mitochondrial	Q8BMS1	Q8BMS1_C747_M1	Glutathione	YGTQFTPCQLLLDHA
0.615634	1.46073	0.46606	0.844463	-1.5033	-0.360468	-0.821393	-0.701722	1	2.7028	0.00866038	-0.527544	-5.21673	20	Actr2	Actin-related protein 2	P61161	P61161_C20_M1	Glutathione	NGTGFVKCGYAGSNF
0.78498	1.10975	0.549294	0.891094	-1.71248	-0.313702	-0.945015	-0.363916	1	2.53002	0.00853012	-0.760911	-4.81633	58	Slc25a20	Mitochondrial carnitine/acylcarnitine carrier protein	Q9Z2Z6	Q9Z2Z6_C58_M1	Glutathione	MYSGTLDCFRKTLMR
1.35289	0.585366	0.331955	1.14527	-0.772957	-0.711381	-1.43302	-0.498122	1	2.80973	0.00928342	-0.369441	-5.47559	600	Cps1	Carbamoyl-phosphate synthase [ammonia], mitochondrial	Q8C196	Q8C196_C600_M1	Glutathione	GGLGSGICPNKETLI
1.28762	1.09774	-0.0570553	0.989967	-0.89599	-0.58404	-1.31927	-0.518969	1	2.47865	0.00890272	-0.39271	-4.70132	295	Got2	Aspartate aminotransferase, mitochondrial	P05202	P05202_C295_M1	Glutathione	VGAFTVVCKDAEEAK
1.023	1.05787	-0.0608759	1.28308	-1.26475	-0.819149	-0.901628	-0.317548	1	2.43409	0.00934328	-0.366721	-4.60296	17	Actb	Actin, cytoplasmic 1	P60710	P60710_C17_M1	Glutathione	VDNGSGMCKAGFAGD
1.04088	0.668104	0.458926	1.10821	-1.07082	-1.54642	-0.701139	0.0422636	1	2.35882	0.00948772	-0.499338	-4.43975	496	Cyp2d10	Cytochrome P450 2D10	P24456	P24456_C496_M1	Glutathione	APYPYQLCAVMREQG
0.944299	0.550875	0.593035	1.28013	-1.47374	-0.952403	-0.852915	-0.0892745	1	2.63808	0.00871111	-0.225761	-5.06424	84	Isoc2a	Isochorismatase domain-containing protein 2A	P85094	P85094_C84_M1	Glutathione	IRPVSKTCFSMVPAL
0.992062	0.654914	0.77574	0.955002	-1.42165	-1.01849	-1.00506	0.0674792	1	2.6704	0.00903226	-0.834595	-5.14	319	Ctsb	Cathepsin B	P10605	P10605_C319_M1	Glutathione	ILRGENHCGIESEIV
1.18106	0.86294	0.688852	0.661212	-1.39272	-1.21217	-0.732454	-0.0567214	1	2.72879	0.0089561	-1.12616	-5.27884	127	Ugt2a3	UDP-glucuronosyltransferase 2A3	Q8BWQ1	Q8BWQ1_C127_M1	Glutathione	TGDFESICRSVLYNQ
0.97833	1.0323	0.869487	0.477406	-0.956029	-1.56365	-0.795301	-0.0425358	1	2.60184	0.00867241	-0.677119	-4.98019	457	Sec31a	Protein transport protein Sec31A	Q3UPL0	Q3UPL0_C457_M1	Glutathione	SQGFIGYCQKKIEAS
0.579054	0.427281	0.896292	1.36563	-0.963523	-1.21187	-1.18661	0.093745	1	2.33772	0.00960811	-0.549264	-4.39463	230	Prdx3	Thioredoxin-dependent peroxide reductase, mitochondrial	P20108	P20108_C230_M1	Glutathione	VETHGEVCPANWTPE
0.604735	1.05093	0.914648	0.746682	-0.89561	-1.38689	-1.17871	0.144216	1	2.47483	0.00908527	-1.81871	-4.69284	152	Mtarc1	Mitochondrial amidoxime-reducing component 1	Q9CW42	Q9CW42_C152_M1	Glutathione	ATNPLLQCRVHGLEI
0.64763	0.504836	1.2899	0.967808	-0.97301	-1.25858	-1.08925	-0.0893332	1	2.78918	0.00931937	-0.867468	-5.42517	116	Decr1	2,4-dienoyl-CoA reductase [(3E)-enoyl-CoA-producing], mitochondrial	Q9CQ62	Q9CQ62_C116_M1	Glutathione	NKVHAIRCDVRDPDM
0.784271	0.691155	0.942329	0.923004	-1.15737	-1.20659	-1.15731	0.180508	1	2.54772	0.00866939	-10.3776	-4.85638	32	Cryzl2	Quinone oxidoreductase-like protein 2	Q3UNZ8	Q3UNZ8_C32_M1	Glutathione	RHYRAALCTELKQPL
0.618362	0.745865	1.17572	0.816272	-1.03698	-0.909473	-1.45205	0.0422707	1	2.59758	0.00863519	-0.331541	-4.97036	43	Pecr	Peroxisomal trans-2-enoyl-CoA reductase	Q3UXD9	Q3UXD9_C43_M1	Glutathione	RELLHLGCNVVIASR
0.874006	0.800012	1.17143	0.581965	-0.894959	-1.18352	-1.29643	-0.0525103	1	2.85723	0.00899448	-0.626918	-5.59345	157	Mup18;Mup6;Mup11	Major urinary protein 18;Major urinary protein 6;Major urinary protein 11	A2BIM8	A2BIM8_C157_M1	Glutathione	KERFAQLCEEHGILR
0.684087	0.964037	0.73019	1.0632	-0.370845	-0.894495	-1.65092	-0.525251	1	2.91577	0.00783908	-1.80095	-5.7412	222	Tufm	Elongation factor Tu, mitochondrial	Q8BFR5	Q8BFR5_C222_M1	Glutathione	VIVGSALCALEQRDP
0.771545	1.27121	0.769908	0.645258	-0.690893	-1.10162	-1.42513	-0.240271	1	2.98753	0.00665839	-0.672908	-5.92621	592	Aco2	Aconitate hydratase, mitochondrial	Q99KI0	Q99KI0_C592_M1	Glutathione	LIKVKGKCTTDHISA
0.720608	1.19981	0.638115	0.815095	-0.838408	-1.06786	-1.45818	-0.00918037	1	2.6562	0.00882883	-2.19194	-5.10662	300	Suox	Sulfite oxidase, mitochondrial	Q8R086	Q8R086_C300_M1	Glutathione	RWAGARLCDVLAQAG
0.830095	0.872724	0.7956	0.861211	-0.926447	-0.826058	-1.62287	0.015746	1	2.60883	0.00874783	-4.32365	-4.99633	164	Ahsg	Alpha-2-HS-glycoprotein	A0A338P7H5	A0A338P7H5_C164_M1	Glutathione	FVIAATDCTAKEVTD
0.669665	0.493762	0.902904	1.23156	-0.613084	-1.7878	-0.474607	-0.422398	1	2.41924	0.00944118	-0.54975	-4.57048	11	Serbp1	SERPINE1 mRNA-binding protein 1	Q9CY58	Q9CY58_C11_M1	Glutathione	HLQEGFGCVVTNRFD
1.33327	0.251211	0.820257	1.00182	-0.478857	-1.47955	-0.813198	-0.634953	1	2.77536	0.00917526	-1.15544	-5.39144	129	Lrpprc	Leucine-rich PPR motif-containing protein, mitochondrial	Q6PB66	Q6PB66_C129_M1	Glutathione	ALLLLRSCGSLLPEL
0.692084	0.975751	0.626634	1.10344	-0.295534	-1.53697	-0.405999	-1.15941	1	2.74295	0.00904433	-0.805793	-5.3129	240	Aldoa	Fructose-bisphosphate aldolase A	P05064	P05064_C240_M1	Glutathione	MVTPGHACTQKFSNE
0.661166	0.794696	0.979576	1.15022	-0.367786	-1.27581	-0.970711	-0.971348	1	3.75553	0.00231325	-1.55308	-8.21495	90	Aimp1	Aminoacyl tRNA synthase complex-interacting multifunctional protein 1	P31230	P31230_C90_M1	Glutathione	STPLQTNCTASESVV
0.867099	0.80291	0.737464	1.20079	-0.395825	-1.17498	-0.969434	-1.06803	1	3.95751	0.00225806	-1.25385	-8.92609	995	Rrbp1	Ribosome binding protein 1;Ribosome-binding protein 1	A2AVJ7	A2AVJ7_C995_M1	Glutathione	EVEVKSKCEELSSLH
0.934561	0.906601	0.835847	1.00922	-0.575238	-1.11627	-1.10008	-0.894635	1	5.09482	0.0052	-3.25533	-14.0717	117	Srxn1	sulfiredoxin;Sulfiredoxin-1	A2AQU8	A2AQU8_C117_M1	Glutathione	YYYSFGGCHRYAAYQ
-0.0637696	1.09066	0.951734	1.34437	-0.743684	-1.32261	-0.603525	-0.653178	1	2.49285	0.00900787	-0.377198	-4.73294	235	Kmo	Kynurenine 3-monooxygenase	Q91WN4	Q91WN4_C235_M1	Glutathione	NMDKSFTCTLFMPFE
0.05805	1.24514	1.0603	0.950319	-0.684745	-1.31476	-1.08009	-0.234205	1	2.46538	0.00943629	-0.364587	-4.67188	36	Rpl24	Large ribosomal subunit protein eL24	Q8BP67	Q8BP67_C36_M1	Glutathione	FQFLNAKCESAFLSK
0.54557	0.843404	1.0908	1.0534	-0.688267	-1.27684	-1.20716	-0.360901	1	3.38236	0.00458716	-0.944268	-7.02736	58	Lactb2	Endoribonuclease LACTB2	Q99KR3	Q99KR3_C58_M1	Glutathione	SVPEYISCLKQALVE
0.460505	0.894923	0.821398	1.10184	0.00854494	-1.602	-1.07908	-0.606136	1	2.36575	0.00955477	-0.915858	-4.45462	430	Cyp27a1	Sterol 26-hydroxylase, mitochondrial	Q9DBG1	Q9DBG1_C430_M1	Glutathione	KNTQFVLCHYVVSRD
0.2267	1.03426	1.20338	0.917834	-0.322729	-1.50249	-0.864209	-0.692745	1	2.68604	0.00857944	-0.387931	-5.17694	8	Selenbp2	Methanethiol oxidase	A0A0R4J135	A0A0R4J135_C8_M1	Glutathione	MATKCTKCGPGYPTP
1.04677	1.64589	0.257508	0.443981	-0.679961	-0.989284	-0.902483	-0.822422	1	2.72911	0.009	-2.58034	-5.27963	307	Nudt12	NAD-capped RNA hydrolase NUDT12	Q9DCN1	Q9DCN1_C307_M1	Glutathione	RVCVRETCPSLQGVH
0.847991	1.21215	0.403367	0.907907	-0.15	-1.38407	-1.23374	-0.603599	1	2.64859	0.00875	-0.582826	-5.08879	210	Dhrs4	Dehydrogenase/reductase SDR family member 4	Q99LB2	Q99LB2_C210_M1	Glutathione	PKNIRVNCLAPGLIK
0.796654	1.46518	0.691029	0.318938	-0.232679	-1.33143	-1.2748	-0.432889	1	2.34718	0.00957534	-0.81164	-4.41481	202	Tmt1b	Thiol S-methyltransferase TMT1B	Q9DD20	Q9DD20_C202_M1	Glutathione	WKHIGDGCHLTRETW
0.935353	0.836734	1.25027	0.603935	-0.785349	-1.26196	-0.932985	-0.645994	1	4.14508	0.00238095	-1.06065	-9.63431	262	Rgn	Regucalcin	Q64374	Q64374_C262_M1	Glutathione	YSEMYVTCARDGLNA
1.08592	0.629373	1.03537	0.799624	-0.672285	-1.41915	-1.03206	-0.426788	1	3.49246	0.00444	-0.40029	-7.36181	60	Rps11	Small ribosomal subunit protein uS17	P62281	P62281_C60_M1	Glutathione	GTYIDKKCPFTGNVS
1.06309	0.80291	1.17131	0.479169	-0.374716	-1.40258	-0.911824	-0.82736	1	3.2835	0.004	-0.614025	-6.7377	108	Baat	Bile acid-CoA:amino acid N-acyltransferase	Q91X34	Q91X34_C108_M1	Glutathione	YQIHIKACHPYFPLQ
0.980587	0.931234	1.0646	0.5112	-0.176792	-1.24176	-1.21176	-0.857302	1	3.12893	0.00518121	-0.669883	-6.30386	277	Hsd17b4	Peroxisomal multifunctional enzyme type 2	P51660	P51660_C277_M1	Glutathione	RDNWEKICDFSNASK
1.09021	1.18591	0.970947	0.313555	-0.800909	-1.25047	-0.854521	-0.65473	1	3.56388	0.0047234	-0.646863	-7.58569	97	Ndufa11	NADH dehydrogenase [ubiquinone] 1 alpha subcomplex subunit 11	G5E814	G5E814_C97_M1	Glutathione	LNYFIGGCAGGLTLG
1.36492	0.79926	0.638486	0.795816	-1.04314	-1.14056	-0.890924	-0.523858	1	3.86619	0.00259459	-0.863102	-8.59821	123	Acaa1a	3-ketoacyl-CoA thiolase A, peroxisomal	Q921H8	Q921H8_C123_M1	Glutathione	LSTVNRQCSSGLQAV
1.33879	0.997918	0.394098	0.840201	-0.747172	-1.22932	-0.727182	-0.86733	1	3.6399	0.00498876	-1.07395	-7.8302	5	Nudt7	Peroxisomal coenzyme A diphosphatase NUDT7	Q99P30	Q99P30_C5_M1	Glutathione	___MSRPCGLPEPVR
1.33866	0.939658	0.888033	0.328867	-0.650527	-0.986319	-1.32001	-0.538369	1	3.16784	0.00485714	-1.32907	-6.41095	10	Dhrs1	Dehydrogenase/reductase SDR family member 1	Q99L04	Q99L04_C10_M1	Glutathione	APMKGQVCVVTGASR
1.46655	0.922647	0.358963	0.70413	-0.625303	-1.07623	-1.25712	-0.493637	1	2.96244	0.00673054	-0.694172	-5.86103	124	Gcdh	Glutaryl-Coenzyme A dehydrogenase;Glutaryl-CoA dehydrogenase, mitochondrial	A0A0A0MQ68	A0A0A0MQ68_C124_M1	Glutathione	PTIKGYGCAGVSSVA

## Sheet: Table_S2B_Heatmap_APAP_cluster2
UT_1	UT_2	UT_3	UT_4	APAP_1	APAP_2	APAP_3	APAP_4	PTM Multiplicity	-Log Student's T-test p-value APAP_UT	Student's T-test q-value APAP_UT	Student's T-test Difference APAP_UT	Student's T-test Test statistic APAP_UT	PTM SiteLocation	Gene	Protein Description	Accession	Collapse Key	Modification	Flanking region
-0.985302	-1.3988	-0.451769	-0.456098	1.38946	1.11822	0.685283	0.0990031	1	2.4025	0.00940659	1.58428	4.53402	1416	Gbf1	Golgi-specific brefeldin A-resistance factor 1	Q6DFZ1	Q6DFZ1_C1416_M1	Oxidation (C)	TPDNFELCVKTLRIF
-1.36073	-0.436684	-0.569368	-1.20061	0.901607	0.926023	0.934357	0.805396	1	3.61285	0.00493333	1.1185	7.74245	86	Hmgcs1	Hydroxymethylglutaryl-CoA synthase, cytoplasmic	Q8JZK9	Q8JZK9_C86_M1	Dioxidation (C)	RHSLSYDCIGRLEVG
-1.25332	-0.690398	-0.584435	-0.98999	0.91382	1.45919	0.498673	0.646469	1	3.29302	0.00406504	0.837621	6.76516	1489	C3	Complement C3	P01027	P01027_C1489_M1	Glutathione	YYNLEESCTRFYHPE
-1.56876	-0.160266	-0.809807	-0.792389	1.02231	1.22016	0.771362	0.317382	1	2.51794	0.00888	1.00142	4.78913	252	Cct4	T-complex protein 1 subunit delta	P80315	P80315_C252_M1	Glutathione	KIGLIQFCLSAPKTD
-0.973687	-0.994952	-0.426396	-0.944985	0.138213	0.800101	1.67193	0.729776	1	2.54539	0.00863415	0.480974	4.8511	230	Tgm2	Protein-glutamine gamma-glutamyltransferase 2	P21981	P21981_C230_M1	Glutathione	VVSAMVNCNDDQGVL
-1.3848	-1.15472	-0.377937	-0.373609	0.231514	0.703414	1.44493	0.911214	1	2.39999	0.00937226	0.27444	4.52858	375	Hsp90aa1	Heat shock protein HSP 90-alpha	P07901	P07901_C375_M1	Glutathione	RVFIMDNCEELIPEY
-1.24841	-1.04662	-0.229808	-0.902313	0.244194	1.14907	0.892995	1.1409	1	2.85616	0.00889617	0.307141	5.59078	234	Comt	Catechol O-methyltransferase	O88587	O88587_C234_M1	Glutathione	RGSSSFECTHYSSYL
-1.14229	-0.863349	-0.238032	-1.06482	-0.0246661	0.944063	1.27697	1.11211	1	2.44976	0.00929278	0.625067	4.6374	57	Pcx	Pyruvate carboxylase	E9QPD7	E9QPD7_C57_M1	Glutathione	AIRVFRACTELGIRT
-1.19103	-1.00507	-0.68144	-0.509626	0.68295	0.127956	1.43957	1.13668	1	2.7038	0.00874286	1.18282	5.21912	1015	Cps1	Carbamoyl-phosphate synthase [ammonia], mitochondrial	Q8C196	Q8C196_C1015_M1	NAPQI (C)	KKTVVVNCNPETVST
-1.15807	-1.07357	-0.0992211	-0.948072	0.800194	0.239012	1.56259	0.677137	1	2.36646	0.00958865	0.339087	4.45615	152	Aldh1l1	Cytosolic 10-formyltetrahydrofolate dehydrogenase	Q8R0Y6	Q8R0Y6_C152_M1	Glutathione	DLLLQKECDVLPDDT
-0.523575	-1.704	-0.442535	-0.607612	0.821508	0.563259	1.43301	0.459946	1	2.36318	0.00952113	0.817973	4.4491	524	Pdcd6ip	Programmed cell death 6-interacting protein	Q9WU78	Q9WU78_C524_M1	Glutathione	RDTIALLCKPEPELN
-0.719205	-1.26004	-0.521198	-0.952167	0.842212	0.541	1.57023	0.499167	1	2.96384	0.00677108	1.10838	5.86465	229	Pde8b	Phosphodiesterase;Phosphodiesterase;High affinity cAMP-specific and IBMX-insensitive 3',5'-cyclic phosphodiesterase 8B;Phosphodiesterase	E9PXX4	E9PXX4_C229_M1	Oxidation (C)	LLDTINTCIKKGKIH
-0.719205	-1.26004	-0.521198	-0.952167	0.842212	0.541	1.57023	0.499167	1	2.96384	0.00681212	1.10838	5.86465	229	Pde8b	Phosphodiesterase;Phosphodiesterase;High affinity cAMP-specific and IBMX-insensitive 3',5'-cyclic phosphodiesterase 8B;Phosphodiesterase	E9PX38	E9PX38_C229_M1	Oxidation (C)	LLDTINTCIKKGKEW
-0.697243	-1.04842	-0.265211	-1.48074	0.818878	0.641313	1.07298	0.958442	1	3.14923	0.00478873	1.30827	6.35955	92	Cand1	Cullin-associated NEDD8-dissociated protein 1	Q6ZQ38	Q6ZQ38_C92_M1	Oxidation (C)	ETIVDTLCTNMLSDK
-0.110083	-0.85537	-1.02042	-1.3887	0.472546	0.931725	1.34152	0.628788	1	2.65949	0.00894977	1.36794	5.11436	110	Cops7a	COP9 signalosome complex subunit 7a	Q9CZ04	Q9CZ04_C110_M1	NAPQI (C)	TLAAKVKCIPYAVLL
-0.506014	-0.993851	-0.910936	-1.12557	0.347582	0.818612	1.35784	1.01234	1	3.40222	0.00418868	0.455881	7.08675	192	Spr	Sepiapterin reductase	G3UXX3	G3UXX3_C192_M1	Glutathione	SDGALVDCGTSAQKL
-0.408539	-0.846159	-0.927322	-1.41859	0.943484	0.877036	0.913153	0.866938	2	3.88553	0.00274286	7.09499	8.66674	369	Scp2	Sterol carrier protein 2	P32020	P32020_C369_M2	Nitrosyl	LAQCAELCWQLRGEA
0.00714321	-0.997795	-0.827965	-1.54374	0.952627	0.742409	1.04228	0.625043	1	2.61792	0.00878603	1.26548	5.01737	659	Gemin5	Gem nuclear organelle associated protein 5;Gem nuclear organelle associated protein 5;Gem-associated protein 5	A2AFQ9	A2AFQ9_C659_M1	Nitrosyl	DGRLVSACYDGTAQV
-0.167551	-0.755505	-1.16701	-1.25329	0.354979	0.602466	0.934854	1.45106	1	2.55595	0.00881328	0.192994	4.87508	186	Gnmt	Glycine N-methyltransferase	Q9QXF8	Q9QXF8_C186_M1	Glutathione	DYILSTGCAPPGKNI
-0.587481	-0.84229	-0.884013	-1.17783	0.53989	0.742469	0.60788	1.60137	1	3.14922	0.00475524	0.471834	6.35952	774	Aldh1l1	Cytosolic 10-formyltetrahydrofolate dehydrogenase	Q8R0Y6	Q8R0Y6_C774_M1	Glutathione	KEGATLVCGGNQVPR
-0.51679	-0.263197	-1.118	-1.53261	0.976582	0.948813	0.555028	0.950173	1	2.87019	0.00914607	1.54436	5.62592	243	Tfap2d	Transcription factor AP-2-delta	Q91ZK0	Q91ZK0_C243_M1	NAPQI (C)	RRLSPPECLNASLLG
-0.220074	-0.610697	-0.811744	-1.66168	0.88772	0.564762	0.515304	1.33641	1	2.4373	0.00941353	1.18966	4.61001	1275	Myh10	Myosin, heavy polypeptide 10, non-muscle;Myosin-10	Q3UH59	Q3UH59_C1275_M1	Oxidation (C)	TDNKELACEVKVLQQ
-0.545286	-0.839446	-0.718864	-1.19861	0.727203	1.28067	1.36757	-0.0732335	1	2.43159	0.00930855	0.548246	4.5975	142	Pnp	Purine nucleoside phosphorylase	Q543K9	Q543K9_C142_M1	Glutathione	HINLPGFCGQNPLRG
-0.536881	-0.682792	-1.72625	-0.445139	0.67584	0.923005	1.17245	0.619767	1	2.71788	0.00882692	2.55085	5.25271	337	Ass1	Argininosuccinate synthase	P16460	P16460_C337_M1	Oxidation (C)	ECEFVRHCIQKSQER
-0.0691027	-1.13374	-1.485	-0.584425	0.732364	0.474941	1.39931	0.665648	1	2.34843	0.00964138	0.317652	4.41749	644	Sardh	Sarcosine dehydrogenase, mitochondrial	Q99LB7	Q99LB7_C644_M1	Glutathione	VPAFEGDCYYLAVGG
-1.01975	-0.740509	-1.16746	-0.506388	0.45561	1.28994	1.34188	0.34668	1	2.88468	0.00854237	1.02429	5.6624	189	Erp44	Endoplasmic reticulum resident protein 44	Q9D1Q6	Q9D1Q6_C189_M1	Glutathione	ASILHDDCAFLSAFG
-0.595768	-1.11889	-1.11879	-0.519645	0.750226	1.03413	1.49454	0.0741918	1	2.58731	0.00852542	0.497453	4.94675	238	Aldh1l1	Cytosolic 10-formyltetrahydrofolate dehydrogenase	Q8R0Y6	Q8R0Y6_C238_M1	Glutathione	PGAWTEACGQKLTFF
-0.666084	-1.24615	-1.17767	-0.385159	0.666783	1.08522	1.28665	0.436407	1	3.06716	0.00643137	1.14433	6.1367	238	Sdha	Succinate dehydrogenase [ubiquinone] flavoprotein subunit, mitochondrial	Q8K2B3	Q8K2B3_C238_M1	Glutathione	CRGVIALCIEDGSIH
-0.487646	-1.18385	-1.14025	-0.684999	0.438955	1.27776	1.19142	0.588607	1	3.1758	0.00440288	0.404043	6.43301	25	Ywhaz	14-3-3 protein zeta/delta	P63101	P63101_C25_M1	Glutathione	RYDDMAACMKSVTEQ
-0.935497	-0.935497	-0.935497	-0.667463	1.30515	0.70255	0.159939	1.30632	1	3.06189	0.00638961	0.571796	6.12259	152	Mrps7	Small ribosomal subunit protein uS7m	Q80X85	Q80X85_C152_M1	Glutathione	FHEALKNCEPVIGLV
-1.10708	-0.649878	-1.03648	-0.579644	1.29549	0.832145	-0.00792224	1.25336	1	2.65432	0.00878924	0.470357	5.10222	123	Anp32a	Acidic leucine-rich nuclear phosphoprotein 32 family member A	O35381	O35381_C123_M1	Glutathione	KSLDLFNCEVTNLNA
-0.914736	-1.31095	-0.848071	-0.226853	1.06317	0.462648	0.273117	1.50167	1	2.427	0.00927407	0.4512	4.58744	54	Rpl14	Large ribosomal subunit protein eL14	Q9CR57	Q9CR57_C54_M1	Glutathione	RQAMPFKCMQLTDFI
-0.741359	-0.935875	-0.994236	-0.68438	1.27546	0.123176	0.449301	1.50792	1	2.59634	0.0085617	1.60323	4.96752	110	Eif6	Eukaryotic translation initiation factor 6	O55135	O55135_C110_M1	Glutathione	ALGNVTTCNDYVALV
-1.11726	-1.00506	-0.561178	-0.819899	1.12841	0.488017	0.462539	1.42443	1	3.21109	0.00373134	0.918553	6.53162	116	Ndufv1	NADH dehydrogenase [ubiquinone] flavoprotein 1, mitochondrial;NADH dehydrogenase [ubiquinone] flavoprotein 1, mitochondrial	D3YUM1	D3YUM1_C116_M1	Glutathione	DEGEPGTCKDREIMR
-0.138542	-1.29068	-1.13669	-0.875419	1.17482	0.651787	1.07922	0.535506	1	2.91501	0.00775	1.40748	5.73927	507	Usp47	Ubiquitin carboxyl-terminal hydrolase 47	Q8BY87	Q8BY87_C507_M1	Oxidation (C)	AGGHYYACIKSFSDD
-0.265941	-0.956134	-1.24913	-0.979226	1.31423	0.310255	0.861143	0.964803	1	2.95427	0.00665089	0.733035	5.83991	317	Hal	Histidine ammonia-lyase	P35492	P35492_C317_M1	Glutathione	QMITSLGCEALERAS
-0.504592	-1.24982	-0.866432	-0.721409	1.04883	-0.0178551	0.890264	1.42101	1	2.55244	0.00877686	1.15843	4.8671	1027	Cps1	Carbamoyl-phosphate synthase [ammonia], mitochondrial	Q8C196	Q8C196_C1027_M1	NAPQI (C)	VSTDFDECDKLYFEE
-0.684687	-0.952001	-0.966535	-0.912334	0.853393	0.18277	1.13253	1.34686	1	3.27825	0.00393701	0.656983	6.72256	536	Sdha	Succinate dehydrogenase [ubiquinone] flavoprotein subunit, mitochondrial	Q8K2B3	Q8K2B3_C536_M1	Glutathione	GSVLQEGCEKISQLY
-0.336977	-1.55835	-0.388795	-1.03566	1.16411	0.249874	0.935351	0.97045	1	2.48317	0.0089375	0.780342	4.71136	158	Cyp1a2	Cytochrome P450 1A2	P00186	P00186_C158_M1	Glutathione	DPTSASSCYLEEHVS
-0.439329	-1.56605	-0.42375	-0.975921	0.92715	0.421171	0.840712	1.21602	1	2.76966	0.00927273	1.64874	5.37755	15060	Ttn	Titin	A0A5K1VVQ9	A0A5K1VVQ9_C15060_M1	Dioxidation (C)	VTDRADSCEFTVTGL
-0.326438	-1.20408	-0.761507	-1.20971	0.83359	0.418636	1.12939	1.12013	1	3.20219	0.0037037	0.413696	6.50664	104	Bhmt	Betaine--homocysteine S-methyltransferase 1	O35490	O35490_C104_M1	Glutathione	QKVNEAACDIARQVA
-0.195327	-1.32267	-0.745934	-1.11017	1.05576	0.303391	0.70186	1.31309	1	2.65784	0.00886878	1.06206	5.11049	26	Gls2	glutaminase (Fragment)	F6SJZ7	F6SJZ7_C26_M1	Glutathione	SQRGINFCQLVSLFN
0.00560375	-1.25696	-0.889468	-1.13515	1.19239	0.147469	0.861957	1.07415	1	2.35841	0.0094216	1.20383	4.43887	51	Akr1c20	Aldo-keto reductase family 1, member C20 (Fragment);Akr1c20 protein	A0A1Y7VMC8	A0A1Y7VMC8_C51_M1	Nitrosyl	AGFRHIDCAAVYQNE
-0.485804	-1.43027	-1.02525	-0.566298	1.32733	0.733292	0.72995	0.71705	1	3.23399	0.00378788	0.972112	6.59624	1309	Abca6	ATP-binding cassette sub-family A member 6	Q8K441	Q8K441_C1309_M1	Glutathione	AVRNVSFCVNKGEIL
-0.349279	-1.46532	-1.00258	-0.702818	1.04388	0.78095	0.629234	1.06594	1	3.30369	0.00409836	1.04385	6.79605	156	Macf1	Microtubule-actin crosslinking factor 1 (Fragment)	F6SHS0	F6SHS0_C156_M1	Glutathione	DNPAERNCEKSVSQL
-0.321817	-1.43353	-0.787107	-0.989266	1.11342	0.650414	0.789667	0.978225	1	3.37346	0.0045045	1.63788	7.00088	162	Rpl12	Large ribosomal subunit protein uL11	P35979	P35979_C162_M1	Oxidation (C)	INSGAVECPAS____
-0.561706	-1.3371	-0.79544	-0.910934	0.983241	0.589736	0.85082	1.18139	1	3.92805	0.00286567	1.1963	8.81913	306	Hspa1b;Hspa1a	Heat shock 70 kDa protein 1B;Heat shock 70 kDa protein 1A	P17879	P17879_C306_M1	Trioxidation (C)	RARFEELCSDLFRGT
-0.625762	-1.30425	-0.906312	-0.813416	1.15453	0.756918	0.807416	0.93087	1	4.43906	0.0030303	1.47581	10.846	198	Trmo	tRNA methyltransferase O (Fragment);tRNA (adenine(37)-N6)-methyltransferase	F6QNL9	F6QNL9_C198_M1	Dioxidation (C)	VDGTANSCDQLLLSG
-0.66609	-1.35828	-1.11146	-0.335429	0.948728	0.419251	0.856982	1.2463	1	3.04909	0.00634839	1.02681	6.08845	463	Pdia5	Protein disulfide-isomerase A5	Q921X9	Q921X9_C463_M1	Glutathione	KDKNQDLCQQEAVKA
-0.860157	-1.50022	-0.508567	-0.579532	1.08619	0.343787	0.809494	1.209	1	2.94572	0.00736471	1.03151	5.8179	166	Rdh13	Retinol dehydrogenase 13 (all-trans and 9-cis);Retinol dehydrogenase 13	A0A0R4J1N8	A0A0R4J1N8_C166_M1	NAPQI (C)	YDTKAAYCQSKLAVV
-1.20129	-0.440707	-0.829888	-1.00402	1.42921	0.344793	1.01851	0.68339	1	3.07124	0.00647368	0.552579	6.14765	241	Hsd11b1	11-beta-hydroxysteroid dehydrogenase 1	P50172	P50172_C241_M1	Glutathione	QASPKEECALEIIKG
-1.14851	-0.690771	-0.695562	-0.876904	1.45112	1.04935	0.861167	0.0501174	1	2.79524	0.00936842	1.78261	5.44	671	Sec63	Translocation protein SEC63 homolog	Q8VHE0	Q8VHE0_C671_M1	Dioxidation (C)	ISMPYHVCTLKDTEE
-1.19286	-0.988567	-0.990497	-0.241655	1.36308	1.03451	0.748863	0.267121	1	2.80231	0.00923404	0.478907	5.45735	57	Fam136a	Protein FAM136A	Q9CR98	Q9CR98_C57_M1	Glutathione	VHQCIERCHAPLAQA
-1.10418	-0.834737	-0.839647	-0.787716	1.13494	0.966741	1.2136	0.251005	1	3.60473	0.00487912	1.68204	7.71629	481	Pmpcb	Mitochondrial-processing peptidase subunit beta	Q9CXT8	Q9CXT8_C481_M1	Oxidation (C)	LPDFNQICSNMRWIR
-0.870943	-0.921382	-1.03524	-0.723112	1.23226	1.06508	1.05072	0.202618	1	3.49502	0.00448485	1.44691	7.36974	338	Cyp2c50	Cytochrome P450 2C50	Q91X77	Q91X77_C338_M1	Nitrosyl	IGKHRRPCMQDRSHM
-1.02682	-1.07251	-0.919903	-0.531546	1.00942	1.34474	0.846698	0.349926	1	3.49577	0.00453061	1.30881	7.37204	176	Gstk1	Glutathione S-transferase kappa 1	Q9DCM2	Q9DCM2_C176_M1	Glutathione	IENTDAACKYGAFGL
-1.05479	-0.981195	-1.0839	-0.501067	1.00886	1.00321	1.10469	0.504185	1	4.08659	0.00232558	0.778898	9.4083	276	Ugdh	UDP-glucose 6-dehydrogenase	O70475	O70475_C276_M1	Glutathione	SVGFGGSCFQKDVLN
-0.625012	-0.755125	-1.39227	-0.750429	1.11153	0.963557	1.12739	0.320364	1	3.32025	0.00420168	0.294024	6.84422	100	Ces3b	Carboxylesterase 3B	Q8VCU1	Q8VCU1_C100_M1	Glutathione	ASINPPMCLQDVEKM
-0.655576	-0.878755	-1.20894	-0.907228	0.977255	1.12826	0.986869	0.558113	1	4.44986	0.003125	0.522571	10.893	376	Lap3	Cytosol aminopeptidase	Q9CPY7	Q9CPY7_C376_M1	Glutathione	LILADALCYAHTFNP
-0.751091	-0.662968	-1.09285	-1.09829	1.2773	0.670425	1.09445	0.563021	1	3.92818	0.00290909	0.746642	8.8196	268	Cyp2e1	Cytochrome P450 2E1	Q05421	Q05421_C268_M1	Oxidation (C)	CPRDVTDCLLIEMEK
-0.609925	-0.939834	-0.828542	-1.19552	1.1707	0.903079	1.14865	0.351386	1	3.66129	0.00223256	0.976781	7.90021	129	Copg1	Coatomer subunit gamma-1	Q9QZE5	Q9QZE5_C129_M1	Glutathione	GPAVRALCQITDSTM
-0.440701	-1.09825	-0.983868	-1.06227	1.2028	0.916114	0.999916	0.46626	1	3.75086	0.00228571	0.458698	8.1991	78	Ndrg2	Protein NDRG2	Q9QYG0	Q9QYG0_C78_M1	Glutathione	VGLNYKSCFQPLFRF
-0.781778	-0.891452	-0.766256	-1.03795	1.3541	0.862463	1.15832	0.102557	1	3.07864	0.00582781	1.22849	6.16752	2154	Vps13c	Intermembrane lipid transfer protein VPS13C	Q8BX70	Q8BX70_C2154_M1	Oxidation (C)	RDLKVLACPFLRERR
-0.864323	-0.714103	-0.692969	-1.22705	1.34627	0.674088	1.1851	0.292982	1	3.18471	0.00446715	1.41307	6.4578	13	Tprkb	Tp53rk binding protein;EKC/KEOPS complex subunit Tprkb	G3X9K8	G3X9K8_C13_M1	Oxidation (C)	QLDLFPECRVTLLLF
-1.15546	-0.980346	-0.852349	-0.6269	0.670377	0.89034	1.3678	0.68654	1	4.02504	0.00192308	1.34227	9.17555	110	Acp1	Low molecular weight phosphotyrosine protein phosphatase	Q9D358	Q9D358_C110_M1	Nitrosyl	KSNQVKNCKAKIELL
-1.11748	-0.961659	-0.568582	-0.967825	0.733499	1.04293	1.27283	0.566292	1	4.03	0.00208333	1.08513	9.19412	53	Actbl2	Beta-actin-like protein 2	Q8BFZ3	Q8BFZ3_C53_M1	Dioxidation (C)	VGMGQKDCYVGDEAQ
-0.754361	-1.29971	-0.996759	-0.482094	0.665163	0.75902	1.42438	0.684355	1	3.3808	0.00454545	0.69502	7.02272	12	Tubb4b	Tubulin beta-4B chain	P68372	P68372_C12_M1	Glutathione	VHLQAGQCGNQIGAK
-0.581962	-1.09812	-1.27164	-0.647429	0.935335	0.727395	1.23315	0.703272	1	3.87227	0.00266667	1.1454	8.61971	83	Cisd1	CDGSH iron-sulfur domain-containing protein 1	Q91WS0	Q91WS0_C83_M1	Trioxidation (C)	RSKKFPFCDGAHIKH
-0.658759	-1.10513	-1.14409	-0.687904	1.02127	0.858981	1.25153	0.464108	1	3.84302	0.0024	0.677632	8.51671	330	Ptgr3	Prostaglandin reductase-3	Q8BGC4	Q8BGC4_C330_M1	Glutathione	YARGDLVCEVDLGHL
-0.915452	-1.23363	-0.89547	-0.564258	1.1089	0.72944	1.19412	0.576347	1	3.96284	0.00233333	1.22263	8.94555	389	B4galnt4	N-acetyl-beta-glucosaminyl-glycoprotein 4-beta-N-acetylgalactosaminyltransferase 1	Q766D5	Q766D5_C389_M1	Oxidation (C)	HMETDNKCFYRESPL
-0.742481	-1.26096	-0.99105	-0.632466	1.13571	0.594336	1.07938	0.817537	1	4.15265	0.00243902	0.699116	9.66388	455	Cct3	T-complex protein 1 subunit gamma	P80318	P80318_C455_M1	Glutathione	PRTLIQNCGASTIRL
-0.727652	-1.24586	-0.979225	-0.473523	1.23154	0.583657	1.34412	0.266945	1	2.85254	0.00884783	0.348479	5.58173	361	Ddi2	Protein DDI1 homolog 2	A2ADY9	A2ADY9_C361_M1	Glutathione	PEGELPECARLAYGT
-1.03108	-0.917111	-1.0156	-0.72477	0.867918	0.921534	0.691471	1.20764	1	5.15079	0.00577778	1.32596	14.3852	63	Slc25a3	Solute carrier family 25 member 3	Q8VEM8	Q8VEM8_C63_M1	Oxidation (C)	SMKYYALCGFGGVLS
-0.769886	-1.03421	-1.11362	-0.772696	0.928429	0.775894	0.813849	1.17224	1	5.19669	0.0065	0.583757	14.6473	333	Dbt	Lipoamide acyltransferase component of branched-chain alpha-keto acid dehydrogenase complex, mitochondrial	P53395	P53395_C333_M1	Glutathione	NASVDENCQNITYKA
-1.09446	-1.11818	-0.746097	-0.687363	1.22259	0.592467	0.933166	0.897874	1	4.38874	0.00285714	1.31808	10.6293	591	Aars2	Alanine--tRNA ligase, mitochondrial	Q14CH7	Q14CH7_C591_M1	Glutathione	PVAGAQLCGGFILHE
-0.885694	-1.08641	-0.797063	-0.905574	1.27575	0.661204	0.91993	0.817853	1	4.85047	0.00588235	1.34553	12.7772	301	Mttp	Microsomal triglyceride transfer protein large subunit	O08601	O08601_C301_M1	Glutathione	LERVCKGCPSLAEHW
-0.785678	-0.880158	-1.0538	-0.936885	1.15312	0.488522	0.903564	1.11131	1	4.53833	0.00384615	1.67794	11.2855	533	Man2c1	alpha-mannosidase;alpha-mannosidase;Alpha-mannosidase 2C1	F8WIE1	F8WIE1_C533_M1	Oxidation (C)	AQKGNRECEQILHDV
-0.785678	-0.880158	-1.0538	-0.936885	1.15312	0.488522	0.903564	1.11131	1	4.53833	0.004	1.67794	11.2855	436	Man2c1	alpha-mannosidase;alpha-mannosidase;Alpha-mannosidase 2C1	E9PZ88	E9PZ88_C436_M1	Oxidation (C)	LKKGNRECEQILHDV
-1.05468	-0.942157	-0.679258	-0.934002	1.25305	0.408377	0.850491	1.09818	1	3.97541	0.0025	1.90708	8.99161	863	Ap1b1	AP-1 complex subunit beta-1;AP complex subunit beta;AP complex subunit beta	O35643	O35643_C863_M1	Dioxidation (C)	AQFQIRDCPLNTEAA
-1.05392	-0.953405	-0.892852	-0.762266	1.0962	0.533628	0.858436	1.17418	1	4.63182	0.0047619	1.77966	11.7144	32677	Ttn	Titin	A0A5K1VVQ9	A0A5K1VVQ9_C32677_M1	Glutathione	TNYVVEKCEAKEGAE
-1.42227	-0.990585	-0.744616	-0.441261	0.873579	0.910588	0.970948	0.843615	1	3.86842	0.00263014	1.75518	8.60608	523	Pelp1	Proline-, glutamic acid- and leucine-rich protein 1	Q9DBD5	Q9DBD5_C523_M1	Nitrosyl	RNANSDVCAAALRGL
-1.28533	-0.923608	-0.896769	-0.556977	0.970649	0.833931	1.02011	0.837992	1	4.6357	0.00555556	1.45882	11.7325	247	Ethe1	Persulfide dioxygenase ETHE1, mitochondrial	Q9DCM0	Q9DCM0_C247_M1	Trioxidation (C)	AVPANMRCGVQTPPS
-1.28443	-0.88648	-0.867788	-0.613974	1.04529	0.968074	0.99415	0.64516	1	4.48112	0.00344828	2.00746	11.0302	463	Ndufs1	NADH-ubiquinone oxidoreductase 75 kDa subunit, mitochondrial	Q91VD9	Q91VD9_C463_M1	Nitrosyl	ASGRHSFCEVLKDAK
-1.17664	-1.02843	-0.912667	-0.540542	1.15873	0.77237	0.894661	0.832512	1	4.56533	0.00416667	0.714102	11.4078	255	Aifm1	Apoptosis-inducing factor 1, mitochondrial	Q9Z0X1	Q9Z0X1_C255_M1	Glutathione	SQITFEKCLIATGGT
-1.12072	-0.858756	-1.03745	-0.668584	1.07443	0.681365	1.00122	0.9285	1	5.07826	0.004	1.36721	13.9802	45	Prkg1	cGMP-dependent protein kinase;cGMP-dependent protein kinase 1	A0A5F8MPU4	A0A5F8MPU4_C45_M1	Trioxidation (C)	IAAEAVTCLVIDRDS
-0.797982	-1.02069	-0.891802	-1.00105	0.984895	0.723495	1.11169	0.891452	1	5.88692	0	1.64861	19.1851	45	Sord	Sorbitol dehydrogenase	Q64442	Q64442_C45_M1	Trioxidation (C)	KMHSVGICGSDVHYW
-1.04655	-0.789125	-0.795758	-1.08837	0.980545	0.902957	0.945129	0.891167	2	6.30421	0	6.27756	22.561	365	Scp2	Sterol carrier protein 2	P32020	P32020_C365_M2	Nitrosyl	GATGLAQCAELCWQL
-1.00347	-1.06906	-0.488525	-1.07516	1.11644	0.811345	1.06801	0.640418	1	4.26151	0.0025	2.17051	10.0987	527	Nxf1	Nuclear RNA export factor 1	Q99JX7	Q99JX7_C527_M1	Oxidation (C)	PASNSGLCIVNDELF
-0.711834	-1.0849	-1.08027	-0.741591	1.25821	1.03721	0.841935	0.481249	1	4.06168	0.00212766	0.954682	9.31348	155	Cltc	Clathrin heavy chain;Clathrin heavy chain 1	Q5SXR6	Q5SXR6_C155_M1	Glutathione	RHSSLAGCQIINYRT
-0.848438	-1.08981	-0.980247	-0.792726	1.03493	1.04521	0.746899	0.884183	1	5.87361	0	1.25392	19.086	39	Akr1c13	Aldo-keto reductase family 1 member C13	Q8VC28	Q8VC28_C39_M1	Oxidation (C)	SKSLEAACLALDVGY
-0.752759	-1.24775	-0.809231	-0.868519	1.12487	0.966868	0.858881	0.727638	1	4.9205	0.00325	1.28284	13.1362	55	Cops5	COP9 signalosome complex subunit 5	O35864	O35864_C55_M1	Nitrosyl	DHHYFKYCKISALAL
-0.950671	-0.871976	-0.830836	-0.961747	1.44332	0.617149	0.932222	0.622538	1	4.02679	0.002	0.879022	9.18212	621	Cltc	Clathrin heavy chain;Clathrin heavy chain 1	Q5SXR6	Q5SXR6_C621_M1	Glutathione	RAHIAQLCEKAGLLQ
-0.934355	-0.906306	-0.952732	-0.909602	1.23116	0.916979	0.828032	0.72682	1	5.56273	0	1.40264	16.9067	50	Prmt1	Protein arginine N-methyltransferase 1	A0A171KXD3	A0A171KXD3_C50_M1	Oxidation (C)	GSGTGILCMFAAKAG
-0.804066	-0.982054	-0.830553	-0.998683	1.43354	0.910457	0.705358	0.565998	1	4.02809	0.00204082	1.28194	9.18697	33	Cib1	Calcium and integrin binding 1 (calmyrin)	A0A0U1RNH3	A0A0U1RNH3_C33_M1	Nitrosyl	EILLRKDCLWIERRQ
-0.997717	-0.609273	-1.21109	-0.821134	0.646156	0.769294	1.1842	1.03956	1	4.29874	0.00263158	1.14373	10.2514	359	Vps45	Vacuolar protein sorting-associated protein 45	P97390	P97390_C359_M1	Oxidation (C)	EVEQELACQNDHSSA
-0.666818	-0.77656	-1.52242	-0.612561	0.908208	0.767376	0.818458	1.08431	1	3.69662	0.00225882	0.79533	8.01697	447	Atp2a2	Sarcoplasmic/endoplasmic reticulum calcium ATPase 2	O55143	O55143_C447_M1	Glutathione	ATETALTCLVEKMNV
-0.938699	-0.720558	-1.43855	-0.489562	0.926717	0.682832	1.05816	0.919663	1	3.76979	0.00234146	1.41586	8.26348	63	Eif6	Eukaryotic translation initiation factor 6	O55135	O55135_C63_M1	Glutathione	CRIIGRMCVGNRHGL
-0.691764	-0.702071	-1.31632	-0.927672	1.14141	0.806327	0.68058	1.00951	1	4.28137	0.0025641	0.742876	10.1799	97	Cyp2d10	Cytochrome P450 2D10	P24456	P24456_C97_M1	Glutathione	MKEVLLTCGEDTADR
-0.594447	-0.654532	-1.24357	-1.15155	0.832413	0.845382	0.933619	1.03269	1	4.36205	0.0027027	0.504295	10.5159	180	Hgd	Homogentisate 1,2-dioxygenase	O09173	O09173_C180_M1	Glutathione	SLQPNEICVIQRGMR
-0.747545	-0.61748	-1.26218	-0.93657	0.956174	0.462309	0.789347	1.35594	1	3.58644	0.00482609	0.677671	7.65758	269	Eif2s3x	Eukaryotic translation initiation factor 2 subunit 3, X-linked	Q9Z0N1	Q9Z0N1_C269_M1	Glutathione	FDVNKPGCEVDDLKG
-0.892284	-0.281615	-1.74593	-0.392557	1.05538	0.499161	0.794816	0.963025	1	2.4612	0.0094	0.988328	4.66264	79	Rhot2	Mitochondrial Rho GTPase 2	Q8JZN7	Q8JZN7_C79_M1	Glutathione	IHKANVVCVVYDVSE
-1.09102	-0.5452	-1.32364	-0.556492	1.35412	0.54172	0.737502	0.883012	1	3.28277	0.00396825	0.502775	6.73558	201	Prdx6	Peroxiredoxin-6	Q6GT24	Q6GT24_C201_M1	Glutathione	SEEEAKQCFPKGVFT
-0.95647	-0.819179	-1.18793	-0.657306	1.26315	0.53802	0.78703	1.03268	1	4.08595	0.00227273	0.92474	9.40585	491	Agxt2	Alanine-glyoxylate aminotransferase 2;Alanine--glyoxylate aminotransferase 2, mitochondrial	H7BWY3	H7BWY3_C491_M1	Glutathione	VNQIHEDCKDMGLLV
-0.849315	-0.537566	-1.44233	-0.660426	1.23118	0.344659	0.896559	1.01724	1	3.13917	0.00508333	1.19047	6.3319	1711	Eif4g3	Eukaryotic translation initiation factor 4 gamma, 3;Eukaryotic translation initiation factor 4 gamma, 3;Eukaryotic translation initiation factor 4 gamma, 3;Eukaryotic translation initiation factor 4 gamma 3;Eukaryotic translation initiation factor 4 gamma, 3	A0A0N4SVL0	A0A0N4SVL0_C1711_M1	Glutathione	LLRMFFDCLYDEEVI
-0.837261	-0.896677	-1.11325	-0.419931	-0.0960844	1.41978	0.683762	1.25966	1	2.3347	0.00954362	2.2426	4.38819	284	Ces1f	Carboxylesterase 1F	Q91WU0	Q91WU0_C284_M1	Oxidation (C)	TSAVIVHCMRQKTEE
-0.263176	-0.961214	-1.29046	-0.91574	0.333218	1.28081	0.683013	1.13354	1	2.87016	0.00909497	1.7007	5.62585	150	Cfhr2	Complement factor H-related 2	A0A668KLU9	A0A668KLU9_C150_M1	Glutathione	EVPCVRKCVFHYVEN
-0.840783	-1.27331	-0.584839	-0.714583	0.21822	0.60946	1.12441	1.46142	1	2.80206	0.00918519	1.06227	5.45674	472	Por	NADPH--cytochrome P450 reductase	P37040	P37040_C472_M1	Glutathione	HPNSVHICAVAVEYE
-1.17248	-1.08939	-0.624712	-0.577341	0.284342	0.723719	1.0103	1.44555	1	3.01482	0.00674214	1.37221	5.99773	231	Inmt	Indolethylamine N-methyltransferase	P40936	P40936_C231_M1	Glutathione	KAIQDAGCQVLKCNC
-1.04255	-1.03717	-0.800974	-0.541716	0.245959	0.721685	0.834897	1.61987	1	2.83708	0.00901075	0.29343	5.54324	76	Gpx1	Glutathione peroxidase 1	P11352	P11352_C76_M1	Glutathione	LVVLGFPCNQFGHQE
-0.866803	-0.866803	-0.866803	-0.77927	0.693242	0.236578	0.676641	1.77322	1	2.67726	0.00907407	0.815664	5.15619	65	Samm50	Sorting and assembly machinery component 50 homolog	Q8BGH2	Q8BGH2_C65_M1	Glutathione	TKDDIIICEIGEVFK
-0.658074	-1.31194	-0.897092	-0.477072	0.517145	0.617041	0.503683	1.70631	1	2.55858	0.00885	1.06894	4.88106	293	Txndc5	protein disulfide-isomerase;Thioredoxin domain-containing protein 5	E9PXX7	E9PXX7_C293_M1	Oxidation (C)	VTIAEVDCTAERNVC
-0.94924	-1.18813	-1.17438	-0.148862	0.657821	1.32928	0.719007	0.754502	1	2.99971	0.0067	0.483452	5.95807	514	Hal	Histidine ammonia-lyase	P35492	P35492_C514_M1	Glutathione	VSESKALCHPSSVDS
-0.829283	-0.954452	-1.28111	-0.54794	0.722751	1.27195	0.736547	0.881541	1	4.00206	0.00259259	1.24477	9.08997	498	Myo1c	Unconventional myosin-Ic	Q9WTI7	Q9WTI7_C498_M1	Oxidation (C)	ISILDEECLRPGEAT
-1.15954	-1.35926	-0.504638	-0.529783	0.695432	1.04319	0.742562	1.07204	2	3.51233	0.004625	1.3133	7.42354	306	Dld	Dihydrolipoyl dehydrogenase, mitochondrial	O08749	O08749_C306_M2	Glutathione	GKAEVITCDVLLVCI
-1.15954	-1.35926	-0.504638	-0.529783	0.695432	1.04319	0.742562	1.07204	2	3.51233	0.00467368	1.3133	7.42354	312	Dld	Dihydrolipoyl dehydrogenase, mitochondrial	O08749	O08749_C312_M2	Glutathione	TCDVLLVCIGRRPFT
-0.744465	-1.56677	-0.83295	-0.364147	0.833255	0.970396	0.657889	1.0468	1	3.23793	0.00387597	1.25063	6.6074	14	Gnrhr	Gonadotropin releasing hormone receptor;Gonadotropin-releasing hormone receptor;Gnrhr protein	D3Z6P7	D3Z6P7_C14_M1	Nitrosyl	LEQDPNHCSAINNSI
-0.748281	-1.44635	-0.744332	-0.667481	0.64185	1.05633	0.958963	0.949302	1	3.94004	0.00295385	0.720221	8.86251	591	Eef2	Elongation factor 2	P58252	P58252_C591_M1	Glutathione	SEESNVLCLSKSPNK
-0.758295	-1.28648	-0.841989	-0.767996	0.699367	0.851224	1.19995	0.904225	1	4.51185	0.00357143	1.39104	11.1667	160	Ap1g1	AP-1 complex subunit gamma-1	P22892	P22892_C160_M1	Nitrosyl	LRKKAALCAVHVIRK
-0.561966	-1.21829	-0.982906	-0.83514	0.440179	0.966851	1.03654	1.15474	2	3.86461	0.00249351	1.15792	8.59264	176	Gapdh	Glyceraldehyde-3-phosphate dehydrogenase	A0A0A0MQF6	A0A0A0MQF6_C176_M2	Nitrosyl	KIVSNASCTTNCLAP
-0.561966	-1.21829	-0.982906	-0.83514	0.440179	0.966851	1.03654	1.15474	2	3.86461	0.00246154	1.15792	8.59264	180	Gapdh	Glyceraldehyde-3-phosphate dehydrogenase	A0A0A0MQF6	A0A0A0MQF6_C180_M2	Nitrosyl	NASCTTNCLAPLAKV
