# Supplementary material for: Drug-induced oxidative stress actively prevents caspase activation and hepatocyte apoptosis
Source: Cell Death Dis. 2024 Sep 9;15(9):659. doi: 10.1038/s41419-024-06998-8 (PMC11381522; doi:10.1038/s41419-024-06998-8)
Supplement: Supplementary file 3 — Supplementary Table 3 [file 41419_2024_6998_MOESM3_ESM.xlsx]

## Sheet: Table S3_PRM data
Protein	Position	Precursor	Charge	Normalized Area UT_1	Normalized Area UT_2	Normalized Area UT_3	Normalized Area UT_4	Normalized Area APAP_1	Normalized Area APAP_2	Normalized Area APAP_3	Normalized Area APAP_4	idotp UT_1	idotp UT_2	idotp UT_3	idotp UT_4	idotp APAP_1	idotp APAP_2	idotp APAP_3	idotp APAP_4	mass error UT_1	mass error UT_2	mass error UT_3	mass error UT_4	mass error APAP_1	mass error APAP_2	mass error APAP_3	mass error APAP_4
Mgst1	50	VFANPEDC(Gluta)AGFGK	2	1242800000	1410000000	1450900000	994470000	444600000	469860000	357830000	343750000	0.9898	0.9853	0.9831	0.9903	0.9795	0.9823	0.9749	0.9793	0.9	1.2	0.2	0.5	0.9	0.9	0.1	0.2
Mgst1	50	VFANPEDC(NAPQI)AGFGK	2	21214000	23376000	5291300	30684000	161090000	80214000	134070000	96812000	0.5819	0.7084	0.8621	0.7311	0.9454	0.9593	0.9766	0.9221	-3.7	1	3.8	1.5	0.3	0.5	-0.7	-0.4
Bhmt1	131	QVADEGDALVAGGVSQTPSYLSC(Gluta)K	3	1372900000	1533900000	1468700000	1313700000	510050000	356640000	540960000	584330000	0.9909	0.9842	0.9914	0.9839	0.9765	0.9908	0.9779	0.9903	1.2	1.2	0.3	0.2	0.8	0.8	-0.2	-0.1
Bhmt1	131	QVADEGDALVAGGVSQTPSYLSC(NAPQI)K	3	51753	149230	3685300	3957900	110430000	90583000	108660000	153390000	0	0	0.5759	0.3867	0.9482	0.9827	0.9712	0.9345	NaN	NaN	-1.4	-0.5	0.8	0.4	-0.3	-0.7
Casp3	163	LFIIQAC(Gluta)R	2	560220000	629920000	656590000	540500000	674720000	652630000	588050000	439940000	0.9315	0.945	0.9418	0.9408	0.9449	0.9363	0.9213	0.9345	-4.5	-4.2	-4.6	-5.2	-4.1	-4.1	-5.1	-4.3
Casp3	163	LFIIQAC(NAPQI)R	2	237780000	368350000	380100000	195030000	447120000	532290000	483920000	159570000	0.8034	0.8911	0.8834	0.8338	0.8902	0.8822	0.8755	0.8789	-2.8	-2.7	-2.6	-4.3	-2.5	-2.3	-3.5	-3.6
Casp3	220	DGSWFIQSLC(Triox)SM(Ox)LK	2	443520000	446320000	499030000	403260000	495870000	628370000	537910000	369120000	0.9439	0.9446	0.9505	0.9515	0.9568	0.9402	0.9619	0.9562	0.5	1	0.9	0.4	0.6	0.8	-0.3	0.2
Casp3	220	DGSWFIQSLC(Gluta)SM(Ox)LK	2	368870000	349260000	430760000	389030000	604430000	389080000	603880000	414420000	0.9062	0.965	0.9594	0.9413	0.9553	0.9093	0.9361	0.965	10	10.3	10.2	9.7	10.3	10.3	10.5	10.5
Casp3	220	DGSWFIQSLC(NAPQI)SM(Ox)LK	2	8046100000	7152400000	8427700000	8051800000	10873000000	12192000000	10928000000	8333500000	0.9616	0.9688	0.9607	0.9662	0.965	0.9661	0.9616	0.9631	-4.7	-4.3	-4.4	-4.9	-4.4	-3.9	-5.4	-4.2
Casp9	325	LFFIQAC(Gluta)GGEQK	2	1023300000	723830000	770560000	662630000	1045300000	869510000	821470000	729350000	0.8393	0.8396	0.8319	0.8361	0.8419	0.8468	0.8323	0.8442	2.1	2.8	2.1	1.8	2.5	2.9	1.7	2.3
Casp9	325	LFFIQAC(NAPQI)GGEQK	2	413790000	537430000	475760000	473190000	680240000	661630000	787120000	544770000	0.8011	0.8209	0.7902	0.8037	0.8417	0.8003	0.8199	0.8373	-3.1	-2.3	-3.4	-3.4	-2.2	-2.2	-3.1	-2.9
Casp9	441	QIPGC(Triox)FNFLR	2	2611600000	3287400000	2399700000	2831300000	3073200000	4257700000	3893900000	2561300000	0.8715	0.8751	0.8755	0.8711	0.88	0.8803	0.8761	0.8807	0	0.1	-0.6	-1	0.1	0.1	-1	-0.6
Casp9	441	QIPGC(Gluta)FNFLR	2	4963800000	5111300000	4813200000	4002200000	6084800000	6505300000	5112000000	3716800000	0.9484	0.9527	0.9503	0.9491	0.9525	0.9536	0.9552	0.9511	0.7	0.5	0	-0.1	0.6	1.1	-0.4	0
Apaf1	115	TVLC(Triox)EGGVPQRPVIFVTR	3	1078200000	1378600000	1003300000	834590000	1662800000	1608000000	1910100000	1010400000	0.8472	0.8515	0.844	0.8616	0.8383	0.8506	0.8444	0.8551	5.6	5.6	5.1	5	5.6	6.2	4.7	5
Apaf1	115	TVLC(NAPQI)EGGVPQRPVIFVTR	3	315670000	357080000	345500000	451540000	483990000	469630000	372950000	398590000	0.8881	0.8926	0.8648	0.8608	0.8885	0.8853	0.8583	0.8737	6.6	6.5	6.7	6.5	6.8	6.6	6	6.3
*indicated in red are precursors which have a mass error of >10 ppm in some of the runs (albeit min. one sample fulfilling the criterium)
